# Supplementary material for: Safety of Sabin-Strain Inactivated Poliovirus Vaccine Administered Alone or Concomitantly with Other Vaccines: A Population-Based Post-Marketing Surveillance Study
Source: Vaccines (Basel). 2026 Mar 6;14(3):241. doi: 10.3390/vaccines14030241 (PMC13030381; doi:10.3390/vaccines14030241)
Supplement: Supplementary file 1 [file vaccines-14-00241-s001.zip]

Archive with 1 entries (1 files):
- vaccines-4163833-supplementary.pdf
